# Supplementary material for: The joint effect of personality traits and perceived stress on pedestrian behavior in a Chinese sample
Source: PLoS One. 2017 Nov 30;12(11):e0188153. doi: 10.1371/journal.pone.0188153 (PMC5708679; doi:10.1371/journal.pone.0188153)
Supplement: S6 Appendix — (XLSX) [file pone.0188153.s006.xlsx]

## Sheet: Sheet1
qumn	lx	s1_1	s1_2	s2	s3	q1_1	q1_2	q1_3	q1_4	q1	q2_1	q2_2	q2_3	q2_4	q2	q3_1	q3_2	q3_3	q3_4	q3_5	q3_6	q3_7	q3_8	q3_9	q3_10	q3_11	q3_12	q3_13	q4_1	q4_2	q4_3	q4_4	q4_5	q4_6	q4_7	q4_8	q4_9	q4_10	q4_11	q4_12	q4_13	q5_1	q5_2	q5_2t	q5_3	q6_1	q6_2	q6_3	q6_4
1002	1	3	4	205		7	50	7	50	0	3	30	4	10	40	1	20	2	3	15	3	50	3	30	3	10	3	60	1	20	3	3	15	3	50	3	30	3	10	3	60	3	3		60	0	1	0	0
1003	1	3	1	221		7	50	8	30	40	17	0	17	30	30	1	15-20	4	4	42896	4	30	3	15-20	3	42870	4	45-50	1	15-20	4	4	42896	4	30	3	15-20	3	42870	3	45-50	3	3		70	1	0	0	1
1004	1	1	3	452		8	20	9	5	45	17	30	19	0	90	0	0	3	3	15	2	0		0		0		40	0	40	4	1	30	4	0		0		0		40	2	3		35	1	1	0	1
1005	1	3	1	244		8	20	9	0	40	17	30	19	0	90	0	25	5	2	0	3	30	3	0		0		0	0	30	5	2	0		30	3	0		0		0	3	3		120	1	0	0	0
1006	1	3	1	432		8	30	8	40	10	5	30	5	40	10	1	10	3	5	0		0		0		0		2	1	10	3	5	0		0		0		0		10	3	3		60	1	0	0	0
1007	1	3	1	212	2015.12.11	7	20	8	40	80	5	10	5	30	20	1	8	3	3	0	1	0		0		0		20	1	20	1	4	8	1	0	1	0	1	0	1	20	6	3		20	1	0	0	0
1008	1	3	4	245		8	0	7	40	0	15	0	15	40	40	1	10	5	2	10	3	5	5	5	5	5	5	20	1	15	5	2	10	5	5	5	5	5	5	5	20	6	3		30	0	0	0	0
1009	1	3	1	137		8	0	8	30	30	8	0	8	30	30	1	30	4	2	15	3	10	2	10	2		4	30	1		4	2	15	4	10	3	10	3	10	4	30	2	1		60	0	0	0	0
1010	1	3	1	110		7	0	7	20	20	16	0	16	20	20	1	20	5	1	0	3	0	3	0	2	0	4	30	1	0	3	3	0	3	0	3	0	2	0	3	30	2	3		70	1	0	0	0
1011	1	4	1	312		8	0	8	20	20	6	0	6	20	20	1	0			0		0		0		10	3	0	1	0			0		0		0		10	3	0	3	4		30	0	0	0	1
1013	1	3	6	465	2015.12.11	8	30	7	30	0	6	0	6	15	15	1	30-35	4	2	15	2	20	3	15	3	10	1	60	1	30	2	1	20	2	15	3	15	3	13	3	60	3	3		30	0	0	0	1
1014	1	1	3	123		7	30	8	0	30	22	30	23	0	30	1	10	4	2	5	2	17	2	8	2	5	3	30	1	10	2	3	5	2	17	3	8	3	5	3	30	1	1		10	1	0	0	0
1017	1	2	1	104		7	40	8	0	20	17	0	17	20	20		0			0		10	2	0		0		20		0			0		10	1	0		0		20	2	2		60	1	0	0	0
1018	1	3	2	107		7	30	8	0	30	16	10	17	0	50	2	30	4	3	0	4	30	2	10	3	0	4	60	2	30	3	3	10	3	30	2	10	3	0	3	60	3	3		60	1	0	0	0
1023	1			313		8	5	8	20	15	6	0	6	20	20	1										10	3		1										10	3		2	4			0	0	0	1
1024	1	2	3	109		8	20	8	20	0	5	10	5	40	30	0	0	4	3	0	3	5	2	3	3	10	3	20	0	0	4	3	0	3	5	2	3	2	10	3	20	4	3		60	1	0	0	1
1025	1	3	1	307		8	20	8	30	10	16	30	16	45	15	1	43023	2	3	0	2	15	3	5	3	8	2	45	1	10	3	3	0	3	15	3	5	3	8	2	45	3	3		30	0	0	0	0
1026	1	4	2	145		7	10	7	50	40	6	0	6	30	30	1	45	4	2	20	3	10	2	10	2	30	4	60	1	36	4	2	20	4	10	2	10	2	30	4	60	2	4		120	1	0	0	0
1028	1	3	6	121		8	0	8	45	45	18	0	19	0	60	0	45	4	2	20	3	0		0		0		120	0	60	5	2	25		0		0		0		120	3	3		20	1	0	1	0
1029	1	3	1	142		7	30	8	15	45	15	30	16	20	50	1	20	3	3	10	3	30	2	20	2	20	3	90	1	40	2	2	20	3	30	3	20	3	20	4	90	2	3		100	1	0	0	0
1030	1	3	6	122		8	0	8	40	40	18	0	19	0	60	0	40	4	2	20	3	0		0		0		150	0	60	5	2	0		0		0		0		150	2	3		20	1	0	1	0
1031	1	3	1	141		8	0	8	30	30	18	0	18	30	30		10	2	4	5	2	0	1	0	2	0	2	30	1	10	2	4	5	2	0		0		0		20	2	1		30	0	0	0	1
1032	1	3	1	143		8	15	8	30	15	6	30	6	45	15	0	10	3	4	0		0		0		0		30	0	10	3	4	0		0		0		0		30	2	3		15	1	0	0	0
1034	1	3	6	305		7	0	7	30	30	16	30	5	10	40	1	10	4	3	7	3	10	2	5	2	6	2	30	1	9	3	4	7	3	9	2	7	2	6	2	30	3	3		10	0	0	0	1
1037	1	3	6	120		7	50	8	30	40	6	0	6	30	30	1	20	3	2	10	3	0	3	0	3	0	3	30	1	20	3	3	0	3	0	3	0	3	0	3	30	2	3		30	0	0	0	1
1038	1	3	4	208		9	30	9	45	15	5	30	5	45	15		15	5	1	8	3	0		0		8	3	40		15	5	1	8	3	0		0		8	3	40	2	3		30	1	0	0	0
1039	1	3	1	304		7	30	7	45	15	18	0	18	15	15	1	0	2	3	0	2	5	2	2	2	2	2	15	1	10	4	2	5	4	20	2	10	2	8	4	15	3	3		300	1	0	0	0
1040	1	5	3	228	2015.12.11	5	10	6	30	80	11	30	12	30	60	1	15	1	5	20	3	30	1	25	1	20	2	30	1	15	1	5	15	2	25	1	20	1	20	2	30	6	2		60	1	0	0	0
1042	1	3		302		7	0	7	30	30	17	30	18	0	30	1	15	3	3	0	3	0		0		0		10	1	15	3	3	0		0		0		0		15	3	3		40	0	0	0	1
1043	1	4		301		8	10	8	30	20	4	0	4	20	20	1	10	3	2	0	2	30	3	0		10	3	20	1	10		2	0		0		0		10	2	25	3	4		100	0	1	0	0
1044	1	4	3	298		7	20	7	50	30	6	0	6	40	40	1	25	4	2	15	4	0		0		15	4	50	1	30	4	2	15	4	0		0		15	3	50	3	4		60	0	0	1	0
1046	1	3	2	299		8	10	8	30	20	4	30	4	50	20	1	20	2	3	10	3	20	3	10	3	0	3	40	1	0	3	2	10	2	0	3	10	3	10	3	40	4	3		50	0	0	0	0
1047	1	4	1	259		8	20	8	50	30	17	30	18	0	30	0	0	4	1	30	4	0	2	0	2	30	4	70	0	0	4	1	0	4	0	3	0	2	0	4	70	2	4		100	0	0	0	0
1048	1	3	6	283		7	30	7	50	20	18	30	18	50	20		20	3	2	8	2	25	2	15	3	10	5	40	1	25	4	2	10	3	30	3	18	3	10	4	40	4	3		50	1	0	0	0
1049	1	3	2	286	2015.12.11	8	10	8	25	15	17	30	18	5	35	2	15	3	3	0	3	20	2	0	2	0	4	60	2	35	3	4	0	4	20	2	0	2	0	4	60	4	3		65	1	0	0	1
1050	1	3	2	271	2015.12.11	8	0	8	15	15	6	0	6	15	15	1	15	3	3	10	2	15	2	10	3	0	3	30	1	15	3	3	10	3	15	3	10	3	0	3	30	2	1		30	0	0	0	1
1051	1			279		7	30	8	30	60	6	0	7	0	60	1	40	3	1	25	2	28	2	20	2	25	2	150	1	40	3	2	30	2	45	1	20	2	25	2	150	3	4		60	1	1	0	0
1052	1	1		440		8	0	8	30	30	20	0	20	30	30		20	3	3	20	3	30	2	20	2	0	2	30	1	20	2	2	20	3	30	3	20	1	20	2	30	6	1		30	0	1	0	0
1053	1			265		6	10	6	50	40	2	50	14	30	0		0	2	2	0	2	0	2	0	3	0	3	30	1	0	2	2		2		2		2		2	30	1	1		40	0	0	0	0
1055	1			229		7	30	8	30	60	5	30	6	30	60	1	30-60	4	2	0		0		0		0		0	1	60	4	2										6	3		100	1	0	0	0
1056	1	3	6	146		9	0	9	33	33	6	0	6	45	45	1	40	3	2	0		0		0		15	3	65	1	40	3	2	0		0		0		15	3	65	2	3		90	1	0	0	0
1060	1	4		148		8	40	9	0	20	17	25	17	35	10	0	0	4	3	0	2	0	2	0	2	7	2	25	0	0	4	3	0	2	0	3	0	4	7	2	25	6	4		60	0	1	1	0
1062	1	3	6	285		7	40	8	20	40	5	30	6	20	50	1	10	5	2	6	2	0	3	0	2	0	4	40	0	10	4	2	6	2	0	1	0	2	0		40	3	4		150	0	1	1	1
1063	1	4	6	292		8	20	8	50	30	17	30	18	0	30	0	0	3	2	30	3	0	2	0	2	30	3	60	0	0	4	2	30	4	0	2	0	2	30	4	60	3	4		90	0	0	0	1
1064	1	4	1	266		8	50	9	10	20	9	30	9	50	20		0			0		0		0		10	2			0			0		0		0		10	2		2	4		60
1065	1	2		277		6	50	7	30	40	7	0	7	40	40	1	30	3	4	15	3	25		20	2	20	3	70	1	40	3	3	20	3	25		20	3	20	3	70	4	3		80	1	0	0	0
1066	1	2	3	287		5	30	5	45	15	2	30	3	0	30	2	20	2	3	15	2	20	4	15	3	12	3	50	2	20	3	3	15	4	20	2					50	2	4		30	0	0	0	0
1067	1	2		284		7	30	8	0	30	5	0	5	30	30							30	3												30	4						5	2		120	0	0	0	0
1068	1	1	2	275		7	0	8	0	60	6	0	7	0	60	2	60	3	5	0	2	30	3	20	3	0	3	90	2	60	3	5	0	3	30	3	25	3	0	3	90	3	1		60	0	0	0	0
1070	1	1		144		9	0	9	10	10	21	20	21	30	10	0	0			0		0		0		0		10	0	0			0		0		0		0		10	1	1		60	0	1	0	0
1071	1	4	1	272		8	50	9	10	20	9	10	9	50	40		0			0		0		0		10		30		0			0		0		0		10		30	2	4		60
1072	1	3	2	293		7	40	7	55	15	3	30	3	50	20	1	8	3	2	5	3	5	3	4	3	0		20	1	15	5	2	0		5	3	0		0		20	6	3		40	1	0	0	0
1073	1	3	1	239		18	20	18	50	30	2	0	2	0	0	2	20	3	2	10	3	13-15	4	42957	4	12	4	30	1	20	2	4	10	2	18	2	8	2	10	2	30	3	5		60	0	0	0	1
1074	1	3		451		8	30	9	0	30	17	0	17	30	30	1	20	3	1	0		0		0		0		50	1	10		3	0		0		0	3	0		50		1		20	0	1	0	0
1075	1	3	6	135		8	30	9	10	40	9	30	10	0	30	0	0			0		0		0		0		30		0			0		0		0		0		30	4	3		30	1	0	1	0
1076	1	1	2	276		6	30	7	0	30	3	0	3	30	30	0	10	3	4	5	2	10	2	5	2	5	2	30	0	10	2	4	5	2	10		5	2	5	2	30	2	1		30	1	1	0	0
1077	1	1	3	130		7	0	7	30	30	18	0	18	30	30		0			0		10		0		0		30		0			0		10		0		0		30	2	2		50	0	0	0	0
1078	1	2		134		9	0	9	10	10	9	35	9	45	10	0	0	5	2	0	2	10	3	0		0		0	0	0			0		10		0		0		0	3	2		30	0	0	1	0
1079	1	1	3	131		7	10	7	50	40	5	30	6	10	40		0			0		0		0		0		40		0			0		0		0		0		40	3	1		120	0	0	0	0
1081	1	2	1	105		8	0	8	20	20	16	40	17	0	20		0	3		0		0		0	3	0	3	10	1	0	3		0	3	0	3	0	3	0	3	10	4	4		10	0	0	0	1
1082	1	2	1	128		7	50	8	30	40	18	0	19	30	90	0	0			0		35	3	20	3	0		60		0			0		35	3	20	3	0		60	3	2		50	0	0	0	0
1083	1	3	1	119		7	30	7	50	20	16	30	16	50	20		10	3	2	8	3	30	3	15	3	6	4	40	1	10	2	2	8	3	30	2	15	2	6	2	40	5	3		30	0	0	0	0
1085	1	1	3	295		7	20	7	40	20	4	20	4	50	30	2	30	4	2	15	3	20	3	15	3	15	3	50	2	30	2	2	20	3	20	3	15	3	15	3	50	4	3		50	0	0	0	0
1086	1	5	3	297		8	20	8	40	20	15	30	15	50	20		0	3	2	0	3	0	3	0	3	0	3	10	0	0	3	3	0	3	0	3	0	3	0	3	0	4			20	0	0	0	1
1087	1	3	6	249		7	0	7	40	40	18	0	18	40	40	1	40	4	3	30	3	0		30	3			90	1	40	5	2	30	5	0	2	30	3	30	3	90	3	3		40	1	0	0	1
1088	1	3		263		6	10	6	55	45	15	0	15	40	40			2	2	0	2	0	2	10	2	0		35	1	20	4	2	0		0		10	2	0		35	2	3		40	1	0	0	0
1090	1	2	3	294		7	30	8	0	30	5	30	6	0	30	1	25	4	2	15	3	20	3	15	3	20	3	50	1	25	3	3	15	3	25	3	20	3	20	3	50	3	3		60	1	0	0	0
1091	1	2	1	267		7	30	7	50	20	19	0	19	20	20	0	15	3	4	10	2	10	1	8	1	10	3	25	0	1			10	2	10	1	8	1	10	3	25	2	7	电瓶车	130	0	0	0	1
1092	1	2	3	476		7	20	7	40	20	18	0	19	0	60	2	20	4	2	10	4	25	3	15	3	8	4	30	2	25	4	1	15	4	28	4	19	4	15	4	30	2	1		120	1	0	0	0
1093	1	3	1	446		8	30	8	50	20	17	0	17	10	10	0	10	4	2	0		0		0		0		10	0	10	4	1	0		0		0		0		10	2	3		30	1	0	1	1
1094	1			172						0					0																											2	1		100	1	0	0	0
1096	1			466		7	30	8	0	30	6	0	6	30	30		30	4	4	0		0		0		20	3	65	2	30	4	2	0		0		0		20		65	2	3		40	1	0	0	0
1097	1			189						0					0																											6	1		750	0	0	0	0
1098	1			230	2015.12.11	7	25	7	50	25	6	10	6	30	20	1	20	4	2	0	4	40	2	25	2	0	2	60	1	20	4	2	0	4	40	2	25	2	0	2	60	2	3		100	1	0	0	0
1100	1			160		7	10	8	10	60	6	30	7	35	65	2	45	5	2	30	4	1.05	4	55	4	50	5	120	1	45	5	5	30	5			105	3	50	4	120	4	4		180	0	0	0	0
1101	1			184		7	30	8	0	30	6	30	7	0	30	1	0	2	3	0	3	0	2	20	4	0	4	35	1	20	3	3	0	4	0	3	25	4	0	4	0	2	5		60	0	1	0	0
1103	1			178		8	30	8	50	20	18	0	18	20	20	0	0			5	2	0		0		5	2	20																		0	0	0	1
1104	1			188		8	15	9	0	45	5	45	6	45	60	1	35	4	2	20	3	0		0		0		60	2	50	4	2	35	3	0		0		0		50	3	3		60	1	0	0	0
1105	1			191		7	40	8	30	50	5	40	5	30	0	14	30	2	3		1		1		2		4	90	2	50	3	4		2	0		0		0		90	6	1		20	0	0	0	0
1107	1			181		7	0	7	30	30	6	0	6	30	30	1	30	5	2	20	4	0		0		15	4	0	2	30	4	2	20	4	0		0		15	4	0	6	4		120	0	0	0	1
1108	1			185		8	0	8	30	30	18	0	18	30	30	0	0	2	2	0		0		0		0		10	0	0			0		0		0		0		10	5	1		20	0	0	0	0
1109	1			183		8	0	8	30	30	18	0	18	30	30	0	0	2		0		0		0		0		10	0	0			0		0		0		0		10		1		20	0	0	0	0
1110	1			182		7	30	8	10	40	6	30	7	10	40	1	15	2	3	10	2	30	2	10	1	8	1	60	1	15	2	3	10	1	40	1	15	2	10	2	60	2	5		60	1	0	0	0
1111	1			234	2015.12.11	7	30	7	50	20	6	15	6	45	30	1	25	3	2	0	4	45	2	25	2	20	2	55	1	30	3	2	0	4	45	2	25	2	20	2	55	2	3		120	1	0	0	0
1112	1			475		7	0	8	0	60	2	0	3	0	60	1	50	3	3	30	3	70	3	50	3	30	3	180	1	50	3	3	30	3	70	3	50	3	30	3	180	3	6		180	0	1	0	0
1113	1			196		8	0	8	35	35	4	30	5	0	30		0	3	3	20	3	15	2	30	1	15	3	90	2	15	2	3	10	3	20	3	50	3	40	2	30	3	4		40	0	0	1	1
1114	1			198		8	0	8	30	30	5	0	6	0	60	2	20	3	2	0	1	0	2	0	3	0	3	小10	2	20	2	2	10	3	30	2	30	4	30	1	30	4	3		30	0	0	1	0
1115	1			199		7	30	7	55	25	11	0	11	25	25	1	0	2	3	10	2	0		0		0	3	35	2	20	2	3	20	3	0		0		0		40	4	3		26	1	1	0	0
1116	1			190		7	30	8	30	60	16	0	17	0	60		0	3	2	0	3	0	3	30	3	0	2	30	1	0	2	1	20	3	0	2	0	2	0	3	30	3	1		30	0	0	0	0
1117	1			238		7	40	8	0	20	5	30	5	50	20		0	4	3	0	4	0	3	0	2	8	4			0	4	3	0	4	0	3	0	2	8	4		4	3		100	0	0	0	1
1118	1			200		8	50	9	0	10	8	50	9	0	10	1	0			0		10	1	0		0		20	1	0			0		1	1	0		0		20	3	2		60	0	0	0	0
1119	1			195		7	50	8	25	35	5	15	6	15	60	2	20	2	3	0	2	0	2	20	2	10	2	60	2	20	2	3	0	2	0	2	20	2	10	2	60	2	3		120	1	0	0	0
1120	1	1		242		7	10	7	40	30	4	0	4	30	30	1	30	4	2	15	3	0		0		0		0	1																	0	1	0	0
1121	1	1		454		7	10	7	40	30	4	0	4	30	30	1	35	4	2	17	3	0				0		0																		1	1	0	0
1122	1			192		7	40	8	0	20	17	40	18	0	20	0	0	3	2	0	2	0	2	0	2	0	2	10	0	0			0		0		0		0		10	3	3		60	0	0	0	1
1123	1	4	1	193		8	0	8	50	50	5	0	5	30	30	1		5	2		5		4		3		5	50			5			5		3		3		5		4	4		180	0	0	0	0
1124	1			170						0					0		20	4	4	15	4	0		0		0		30																		1	1	0	0
1125	1			180						0					0		0	3	3	0	3	0	2	0	3	0	3	25	2	15	3	3	0	3	0	2	0	3	0	3	25	3	1		20	1	0	0	0
1126	1			222		7	50	8	30	40	18	0	18	45	45	1	20	3	4	15	2	25	2	18	2	10	2	42	1	20	3	4	15	2	25	3	18	2	10	2	42	2	3		40	1	0	0	0
1127	1			218		7	40	8	20	40	18	0	18	30	30	1	15	3	3	8	3	10	2	8	2	10	3	30	1	15	3	3	5	3	10	2	8	2	10	2	30	2	1		25	0	0	0	1
1128	1			159		7	30	7	58	28	3	20	3	40	20	1	15	4	2	10	2			10	3	8	3	45	1	15	4	2	10	2			10	3	8	3	45	6	3		30	1	0	0	0
1129	1			169		8	15	8	30	15	15	10	15	30	20			3	3	0		0		0		15	3	25		0			0		0		0		10	3	15	3	6		30	1	0	0	0
1130	1			226		8	10	8	30	20	3	0	3	20	20		0			0		0		0		0		20		0			0		0		0		0		20	2	6		30	0	0	0	0
1131	1			176		8	0	8	40	40	17	0	18	0	60	2	40	4	2	15	3	0		0		0		50	2	50	4	2	15	3	0		0		0		50	2	3		50	1	0	1	0
1132	1			210	2015.12.11					0					0																4		0	3	0		0			4		6	1		60	1	0	0	1
1133	1			175		8	30	9	0	30	17	30	18	0	30	1	30	2	4	20	2	40	2	26	2	20	2	60	1	30	2	4	20	2	26	2	26	2	15	2	60	2	4		50	1	0	0	0
1134	1			194		8	30	9	10	40	8	10	9	20	70			3	3		3		3		3		3				3	3		3		3		3		3		3			50	1	1	0	0
1135	1			157		7	55	8	0	5	3	30	3	40	10		0	1		0	4	0	3	0	3	0	4	5	2	40	5	2	25	4	0	3	0	3	30	3	5	5	3		40	1	0	0	0
1136	1			158		7	40	7	55	15	14	58	15	10	12	1	10	4	3	0	3	0	3	0	3	0	3	35	1	10	3	3	0	3	0	3	0	3	0	3	35	3	3		30	0	0	0	1
1137	1			443		7	30	8	0	30	12	0	12	30	30	1	30	4	4	0		0		0		0		60	1	30	4	4	0		0		0		0		60	6	1		10	0	0	0	1
1138	1			152		7	50	8	0	10	16	0	16	10	10	0	0			0		0		0		0		42957	0	0			0		0		0		0		42957	3	1		40	0	0	0	1
1139	1			174						0					0																											3	1		60
1140	1			161		8	0	8	30	30	7	0	7	40	40	2	20	3	3	0		0		0		10	2	40	2	20	3	3	0		0		0		10	3	40	3	4		100	0	1	0	0
1141	1			439						0					0		10		4	15	3	0		0		0		40	3	0		3	0	3	0		0	3	0		30	2	1		40	1	0	0	0
1142	1			168						0					0													1小时														6	1		28	0	1	0	0
1143	1			166		7	30	8	0	30	15	20	16	0	40	2	15	4	3	0		0		15	2	15	3	80	2	15	5	1	0		0		15	2	15	3	80	2	3		45	0	0	1	1
1144	1			163		7	30	8	0	30	15	30	16	0	30	1	15	4	2	8	2	0	2	0	2	0	2	30	1	15	4	2	8	2	0	2	0	2	0	2	30	4	1		60	0	0	1	1
1145	1			162		7	30	7	50	20	5	0	5	20	20	0	0	3	2	0	3	0	2	0	2	0	2	20	0	0	3	3	0	3	0	2	0	2	0	2	20	2	1		30	0	0	0	0
1146	1			153		8	40	9	0	20	20	50	21	5	15	4	10	4	3	20	3	0		0		0		40	1	10	4	2	8	3	0		0		0		15	4	6		20	0	0	0	0
1147	1			155		7	40	7	55	15	3	0	3	15	15	1	0	3	2	8	3	0	3	0	2	0	3	15	1	10	3	2	8	3	0	3	0	2	0		15	3	1		60	0	0	0	0
1148	1			154		7	20	7	52	32	20	2	23	2	0		30	5	3	15	2	0		0		0			2	30		3	15	3	0		0		0		0	4	4		60	0	0	0	0
1149	1			156		7	30	7	50	20	10	0	10	20	20	0	0			5	2	0	1	4	1	0	3	20	0	0	4	1	0	3	8	2	0		0		20	6	3		40	0	0	0	0
1151	1	1	4	209				7	50	0			4	20	0	1	0	3	2	0	3	0	3	0	3	0	3	10	1	0	3	2	0	2	0	1	0	3	0	3	10	2	1		20	0	1	0	0
1152	1	3	1	115		7	20	7	50	30	18	30	19	0	30	1	5	3	2	3	4	5	2	3	2	5	4	35	1	5	2	3	3	3	5	2	3	2	5	3	35	3	3		10	0	0	0	1
1153	1	3	1	315		7	30	7	50	20	10	30	11	0	30	1	20	4	2	10	5	0	1	0	5	0	5	40	1	30	5	2	20	5	0		0	5	0	5	40	4	3		60	0	0	0	0
1154	1			335		7	10	7	50	40	5	30	6	10	40	1	0	3	3	0	3	40	3	40	3	0	3	120	1	0	3	3	0	3	0	3	40	3	0	3	120	4	5		30	1	0	0	0
1155	1			345		8	0	8	30	30	18	0	18	30	30	1	15	2	3	42924	2	0		0		0		45	1	15	4	2	10	4	0		0		0		0	2	3		60-80	0	0	0	1
1156	1	1	3	425		7	20	8	0	40	3	10	3	50	40	0	0	4	2	0	3	0	3	0	3	0	3	30-40	0	0	4	2	0	3	0	3	0	3	0	3	30-40	2	3		30	0	0	0	1
1157	1	1	3	478		8	30	8	50	20	17	10	17	30	20	无	0	3	3	0	2	0	2	0	3	0	3	10	0	0	3	3	0	3	0	3	0	2	0	3	10	4	6		10	0	0	0	0
1158	1			326		8	25	8	50	25	17	30	18	20	50	1	10	4	2	0		0		0		0		35	1	10	4	2	0		0		0		0		35	3	6		50	0	0	0	1
1159	1	4	3	342		7	30	7	55	25	16	5	16	30	25	1	15	2	3	10	2	15	4	0	3	0		40	1	10	3	3	0		15	5	0		0		40	3	3		50	1	0	0	0
1160	1	1		340		8	25	8	40	15	6	0	6	30	30	0	4	3	2	0		0		0		0		15	0	0			0		0		0		0		15	2	3		60	0	0	0	1
1161	1	1	4	310		7	30	8	0	30	11	30	12	0	30	2	0	5	2	0	3	0	3	0	3	0	4	20	2	0	3	3	0	3	0	3	0	3	0	4	20	3	1		70	1	0	0	0
1164	1	1	3	320		7	10	7	30	20	6	10	6	30	20	0	0	3	3	4	3	0	3	0	3	0	3	4	0	0	3	3	0	3	0	3	0	3	0	3	4	3	3		60	0	1	0	1
1165	1	1	5	344		8	45	8	53	8	17	5	17	12	7													7																		0	0	1	0
1167	1	1	4	324		8	20	8	30	10	16	40	16	50	10	0	0	3	3	0	3	0	3	0	3	0	3	10	0	0	3	3	0	4	0	3	0	2	0	2	10	2	3		30	1	0	0	0
1168	1	1		327		8	10	8	20	10	16	30	16	40	10	0	0	2	2	0	2	0	2	0	2	0	2	10	0	0	2	2	0	2	0	2	0	2	0	2	10	2	3		30	0	0	0	0
1174	1	3	4	433		8	0	8	15	15	15	0	15	30	30	1	25	3	2	10	2	0	4	0	3	10	3	30	1	25	3	2	10	2	0	4	0	3	10	3	30	3	3		40	1	0	0	0
1175	1	1	5	442		9	0	9	50	50	18	0	18	50	50	2	40-50	2	2	0	2	40	2	30-40	2	0	2	01:30:00	2	40-50	2	2	0	2	40		30-40		0	2	01:30:00		5		60	0	0	0	1
1176	1	1	3	338		8	10	8	30	20	3	10	3	30	20	1	15	4	2	10	3	0		0		0		30	1	15	4	2	10	3	0		0		0		20	2	1		50	1	0	0	0
1177	1	1	3	322		7	45	7	58	13	18	15	18	35	20	0	0			3	4	0		0		0		13	0	0			0		0		0		0		20	3	1		40	1	0	0	0
1178	1	1	3	325		7	30	7	55	25	6	0	6	25	25	1	5	3	3	3	2	0		0		0		25	1	5	3	3	0		0		0		0		25	3	1		0	0	0	0	0
1180	1	1		436		7	0	7	30	30	15	30	17	30	120	2	34	2	2	20	3	45	3	16	3	20	3	80	2	120	5	1	40	2	50	3	20	2	30	3	80	4	3		35	1	0	0	0
1181	1	1		331		7	30	7	45	15	22	30	22	50	20		7	4	2	5	3	10	1	4	1	5	1	30		7	1	5	5	1	10	1	4	1	5	1	30	3	3		15	1	0	0	0
1182	1	1	3	321		7	10	7	30	20	15	35	16	0	25		0	4	4	0	4	0	4	0	4	0	4	10	0	0	4	3	0	3	0	3	0	3	0	2	10	2	4		60	0	0	0	1
1183	1	3	1	323		7	45	8	0	15	18	20	18	35	15	1	5	3	4	3	2	5	1	0		0		15	0	5	4	2	5	4	5	1	0		0		15	3	7	火车	120	0	0	0	1
1184	1	3	1	348		7	8	7	54	46	3	30	4	20	50	1	50	5	2	10	3	0	3	0	3	0		90	1	50	5	2	10	3	0	3	0	3	0	3	50	6	3		100	0	0	0	0
1189	1	1	3	339		7	10	7	50	40	4	30	5	40	70	1	3		3	0	4	0	3	0	3	0	4	10	1	20	2	2	15	3	0		0		0		30	3	3		50	0	0	0	0
1190	1	1	3	337				12	30	0			9	0	0	1	20	1	2	20	3	0	3	0		0	3	60	1	20	1	2	20	3	0	3	0	3	0	3	60	6	3		120	0	0	1	0
1191	1	1	3	316		7	50	7	59	9	12	30	12	40	10	0	0	3	3	0		0		0		0		5	0	0			0		0		0		0		5	2	1		20	0	0	0	0
1193	1	1	3	450		7	50	8	20	30	18	0	18	50	50	1	20	4	1	0		0		0		0		30	1	20	4	1	0		0		0		0		30	3	3		120	1	0	0	1
1194	1	1	2	252	2015.12.11	8	0	9	0	60	6	0	7	30	90	2	1个多小时	5	1	20	4	30	3	20	3	不得车		90	2	60多	5	1	20	4	30	3	20	3	不得车		90		1		周末还是在上班	1	0	0	1
1195	1	5	1	255		8	0	8	30	30	6	0	6	30	30	1		3	3		3	30	3	30	3				1		3	3		3		3	30	3	0	3		3	5		120	0	0	0	0
1196	1	4	1	231		8	50	9	0	10	8	50	9	0	10	0	0	3	2	0	3	0	3	0	3	0	3	5	0	0	3	2	0	3	0	3	0	3	0	3	3	1	1		0	0	0	0	0
1197	1	3	6	308		8	20	8	40	20	18	0	18	20	20	1	20	2	4	10	3	0		0		0		25	1	15	3	3	10	3	0		0		0		25	6	6		20	0	0	0	1
1198	1	1		311		7	0	7	30	30	5	30	6	0	30	0	11	3	3	0		0		0		0		28	0	0			0		0		0		0		28	3	3		60	0	0	0	0
1199	1	3	1	317		7	30	8	20	50	6	0	6	30	30	1	30	5	3	15-20	3	0		0		0		60	1	30	3	3	20	3	0		0		0		60	3	1		60	0	0	0	1
1200	1	3	1	319		7	30	9	0	90	6	0	6	40	40	1	30	4	3	18	4	30	1	18	2	23	4	1个半小时	1	30	4	2	19	4	30	1	20	3	30	4	1个半小时	3	1		1小时	0	0	0	1
1201	1	1	3	350		8	30	8	50	20	12	10	12	40	30			2										25													25	2	3		15	1	0	0	0
1203	1	4	3	341		8	30	9	0	30	5	0	5	30	30	0	25	4	2	15	3	0		0		15	3	60	0	35	5	1	20	3	0		0		20	4	60	3	4		0	0	1	0	0
1205	1	1		458		9	30	10	0	30	6	30	7	0	30		0			0		0		0		0		20		0			0		0		0		0		20-30	3	6		30左右	0	0	0	1
1210	1	1		427	2015.12.11	8	0	8	30	30	3	30	4	0	30	1	10	2	2	6	4	15	3	6	2	10	4	30	1	10	2	2	10	2	20	1	6	3	10	4	30	2	4		40	1	0	0	0
1211	1	3	5	251		8	10	8	15	5	18	0	18	30	30	2	35	5	1	20	4	35	4	23	4			90	2	35	5	1	20		35	4	23		0	5	90	6	3		120	1	0	0	1
1212	1	1		223		8	30	8	40	10	18	35	19	0	25	0	5	2	2	3	3	5	3	3	3	3	2	15	0	5	3	4	5	2	5	3	3	3	5	2	15	2	7	骑自行车	0	0	0	0	0
1213	1	1	3	227		8	30	8	50	20	6	35	6	55	20	0	10	3	3	5	2	0	2	0	2	0	2	20	0	5	2	2	5	2	0		0		0		20	3	6		60	0	1	0	1
1214	1	1	3	215		8	20	8	50	30	18	50	19	20	30	1	15	1	2	10	4	18	3	12	4	10	5	30	1	15-20	5	2	43023	5	20	4	15	4	43023	5	30	1	1			0	0	1	0
1215	1	3	1	203		8	20	8	45	25	18	45	19	15	30	1	5	1	2	5		5	3	3	3	0		10	1	10	4	2	5	4	5	3	3	3	0		10	3	1		30	0	0	0	0
1216	1	3	6	219		8	20	8	55	35	18	20	19	10	50	1	15	4	2	10	3	0	3	0	3	0	3	40	1	15	5	1	15	4	0		0		0		40	2	3		60	0	0	1	0
1217	1	3	6	253		8	0	9	0	60	6	0	7	30	90	2	50	5	1	30	4	45	3	25	4	0	4	70	2	55	5	1	35	4	45	3	30	4	0	4	70	6	3		50	1	1	0	1
1218	1	2	3	207		8	20	8	40	20	18	0	18	30	30	2	30	5	1	15	2	25	3	15	3	0	5	60	2	30	5	1	15	3	25	3	15	3	0	5	60	1	1		40	1	0	0	0
1219	1	3	2	254		8	10	8	45	35	6	35	7	50	75	0	20	4	3	13	4	0		0		0		80	0	30	3	3	25	4	0		0		0		0	2	3		70	1	0	0	0
1220	1	6	4	211		8	20	8	40	20	6	30	6	50	20	1	0			15	2	0		0		0		5	1	0			15	3	0		0		0		5	3	7	不确定，看情况	30-60	0	0	0	1
1222	1	3	1	124	2015.12.11	7	50	8	30	40	22	30	23	10	40	1	40	4	2	20	3	0		0		0		60	1	35	2	3	20	3	0		0		0		40	3	3		70	1	0	0	0
1223	1	1		108		7	50	8	0	10	5	30	5	40	10	1	5	3	3	5	3	5	3	5	3	5	3	10	1	5	3	3	5	3	5	1	5	1	5	1	10	2	3		120	1	0	0	0
1224	1			138		8	30	8	50	20	9	0	9	30	30	0	0	3	3	0	3	5	2	0	3	0	3	15	0	0	3	3	0	3	5	3	0	3	0	3	15	3	3		60	0	0	0	1
1226	1	3		485		7	30	8	50	80	4	0	5	30	90	1	1小时20	4	2	0	3	0	3	0	3	0	3	10	1	1小时20	3	2	0	3	0	3	0	3	0	3	10	3	1		20	0	0	0	0
1227	1	3		118		7	10	8	18	68	10	30	11	48	78	1	10	4	2	0		0		0		0		5	1	10	3	4	0		0		0		0		5	2	3		20	1	0	0	0
1229	1	3	1	233		7	30	8	20	50	17	30	18	20	50	1	50	4	1	25	3	0		0		0		0	0	50	3	1	25	3	0		0		0		0	3	1		120	1	0	0	0
1230	1	1		441		7	50	7	58	8	18	5	18	20	15		0	3	2	0	2	0	2	0	2	0	4	10		0	2	2	0	2	0	2	0	2	0	4	12	3	1		30	0	0	0	1
1231	1	1	3	473		7	30	8	0	30	22	30	23	0	30		20	2	3	15	3	30	3	20	2	20	3	30	0	0	3	3	0	3	0	3	0	3	0	3	20	2	3		30	0	0	0	0
1235	1	5	3	111		7	20	8	0	40	5	30	6	0	30	1	30	4	2	15	3	20	3	15	2	20	3	50	1	30	4	2	15	3	20	3	15		20	3	50	3	3		80	1	0	0	0
1236	1	1	2	127		8	30	8	10	0	10	30	10	40	10	1	5	3	1	3	3	8	1	3	2	3	2	15	1	5	2	2	3	2	5	2	3	2	3	2	10	2	3		40	0	0	0	1
1237	1	3	6	136		6	54	7	10	16	15	30	15	44	14	0	0	4	3	0	3	0	2	0	3	0	3	14	0	0			0		0		0		0		14	3	3		20	0	0	0	0
1238	1	1	3	216		8	10	8	30	20	6	0	6	30	30	9、10	30	3	2	10	3	0	2	0	3	0	3	60	1	30	4	2	0	3	0	2	0	3	0	4	90	2	3		60	0	0	0	0
2001	2	3		364		9	0	9	30	30	8	0	8	30	30	1	30	4	3	15	4	10	2	10	2	12	4	45	1	30	4	2	20	4	15	2	15	2	20	4		6	1		45	0	1	0	0
2002	2	1	3	497		8	30	9	0	30	9	0	9	30	30	0	15	3	3	15	4	0		0		5	4	30	0	15	3	3	15	4	0		0		10	4	30	3	1		30	0	0	0	1
2003	2	3	6	357		7	10	7	40	30	14	30	14	50	20	1	42893	5	1	42830	4		4		4		4	40	1	10	2	3	42861	2							40	2	3		30	0	0	0	1
2004	2	3	6	491		18	30	18	55	25	10	0	10	15	15	0	15	5	2	10	2	0	2	0	2	0	4	30	1	15	2	3	10	2	0	1	0	2	0	2	30	1	6		10	1	0	0	0
2005	2	1		362		8	30	8	45	15	9	0	9	15	15	0	0			0		5	3	0		0		15	0	0			0		5	3	0		0		15	2	1			1	0	0	0
2006	2	4		492		8	30	8	40	10	9	30	9	40	10	1	10	2	3	5	2	8	2	5	2	5	3	30	1	10	2	3	5	2	8	2	5	2	5	3	30	2	4		20	0	0	0	1
2007	2	3	1	360		9	0	9	30	30	22	0	22	30	30	0	15	4	2	8	2	0		0		0		40	0	0			10		0		0		0		50	1	3		120	1	0	0	0
2008	2	3	2	498		7	50	8	0	10	3	0	3	15	15	1	10	2	3	8	2	5	1	5	1	5	2	30	1	10	2	3	8	2	8	2	8	2	5	2	30	2	5		30	1	0	0	0
2010	2	4	3	359		8	40	9	0	20	17	0	17	40	40	1	43023	4	2	42926	3	0		0		43023	3		1	43023	4	2	42926	3	0		0		43023	3	0	2	4		60	0	0	0	1
2011	2	1		495		7	45	8	0	15	8	0	8	15	15	0	0			0		0		0		0		15	0	0			0		0		0		0		15	4	1		80	1	0	0	1
2012	2	4	6	493		8	5	8	40	35	6	50	7	40	50	0	0	4		0		0		0		35	4	80	0	0	4	1	0	4	0	4	0	4	40	4	80	6	4		30	1	0	1	1
2014	2	4	1	358		7	0	7	30	30	18	0	18	30	30	0	0			0		0		0		30	3	0	0	0			0		0		0			3	0		1		0	0	0	1	0
2015	2	4	3	496		8	0	8	30	30	17	30	18	30	60		0	4	2	0	3	10	3	20	4	30	4	25	1	0	4	2	0	3	10	3	20	4	30	4	25	5	3		80	0	0	1	0
2016	2	3	6	280	2015.12.11	11	0	11	30	30	7	20	7	50	30	1	15	4	3	10	3	0	3	0	3	0	3	50	0	15	4	2	10	3	0	3	0	3	0	3	50	3	3		30	1	0	0	0
2017	2	2		300		8	0	8	30	30	17	0	17	30	30	无	0	3	3	0	4	30	3	0	3	0	3	1小时40	0	0	4	2	0	4	30	3	0	3	0	4	1小时40	5	5		60	0	0	0	0
2018	2	3	1	258		7	30	8	0	30	6	0	6	35	35	1	20	3	2	10	3	30	3	15	3	10	3	50	1	20	2	2	10	3	30	3	15	3	10	3	50	3	3		70	1	0	1	0
2019	2			314		7	50	7	58	8	3	30	3	45	15		0			0		0		0		0		6	0	0			0		0		0		0		6	2	1		30	0	1	0	0
2020	2	1	3	106		8	0	8	20	20	4	30	4	50	20	0	0	3	2	0	3	0	3	0	3	0	3	10	0	0	3	3	0	3	0	3	0	3	0	3	10	4	4		20	0	0	0	1
2022	2	3	2	264		9	0	9	20	20	9	30	10	0	30	1	20	3	3	10	3	30	2	10	2	0	2	50	1	20	3	3	10	3	30	2	10	2	0	2	50	2	6		40	0	0	0	1
2024	2	1	3	463						0					0			3	3		3																					6	3		30	1	0	0	0
2025	2	1	3	247	2015.12.11	9	20	7	55	0	15	0	15	35	35	1	10	3	3	0		0		0		0		35	1	10	3	3	0		0		0		0		35	5	1		0	0	0	0	1
2026	2	1	3	133		6	54	7	10	16	15	30	15	44	14	0	0	4	3	0	3	0		0		0		15	0	0	3	3	0	3	0	3	0	3	0	3	14	2	1		20	0	0	0	0
2027	2	1	3	431		9	30	9	50	20	18	30	18	50	20	公交	0	2	3	0	3	0	3	0	3	0	2	15	1	0	2	2	0	2	0	3	0	2	0	2	15	6	1		20	0	1	0	0
2028	2	3		113	2015.12.11	7	25	7	50	25	18	0	18	30	30	1	25	4	2									40	1	25	4	2									40	2	3		60	1	0	0	0
2029	2	2	3	429		7	50	8	10	20	14	30	15	10	40	1	40	4	4	40	4	15	2	10	3	20	5	45	2	40	3	3	20	3	15	3	10	3	20	3	45		2		60	0	0	0	0
2030	2			330		7	50	8	0	10	3	0	3	10	10	0	1	4	3	1	4	0	3	0	3	0	3	8	0	0	3	3	0	3	0	3	0	3	0	3	8	5	3		30	1	0	0	0
2031	2	3		438		7	30	8	0	30	15	30	16	0	30	2	21	4	2	14	2	15	2	0	2	0	2	45	2	21	4	2	14	2	15	2	0	2	0	2	45	3	3		40-55	0	0	0	1
3003	3			383		8	30	8	45	15	16	30	17	10	40	0	0	2	3	0	4	0	3	0	3	15	2	60	0	0	4	2	10	3	0	3	0	3	15	3	60	3	4		60	0	0	0	0
3006	3			354						0					0		0	3	3	0	3	0	3	0	3	0	3	15	0	0	3	3	0	3	0	3	0		0		15	2	4		30	0	0	0	1
3008	3			380		8	30	7	40	0	16	30	17	20	50	不需	自己的车	2	5	30	3	40	5	30	5	50	5	70																		1	0	0	0
3012	3			390		7	40	8	30	50	17	30	18	20	50	1	40	4	4	15	4	0	2	0	4	30	4	90	1	40	4	4	20	4	0	4	0	4	0	4	90	2	1		120	1	0	1	1
3013	3			378		7	30	8	0	30	6	0	6	30	30	1	20	5	1	20	4	30	5	25	4	40	5	30	1												30	3	4		60	1	0	0	0
3015	3			366						0					0																											6	4		60	0	0	0	0
3016	3			351	2015.12.10	7	30	7	40	10	18	0	18	0	0	0	0			0		0		0		0		10	0	0			0		0		0		0		10	2	1		20	0	0	0	0
3017	3			395		7	40	8	15	35	11	50	12	20	30	1	15	1	1	0	1	0		0		20	1	50	1	20	1	1	0	1	0		0		20	1	50	6	4		80	1	0	0	0
3018	3			413		9	0	9	20	20	5	30	6	0	30		0			30	3					20	3	60																		0	1	0	0
3019	3			410		8	10	8	30	20	5	30	6	0	30	0	0			0		0		0		10	3	30	0	0			0		0		0		10	3	30	3	4		120	0	1	0	1
3020	3			409		7	40	8	0	20	5	45	6	5	20	0	0			0		0		0		10	4	20	0	0			0		0		0		0		20	2	4		60	0	0	0	1
3023	3			404		8	10	8	30	20	11	30	11	50	20	0	0			0		0		0		0		18	0	0			0		0		0		0		15	2	1		60	0	0	0	1
3024	3			417	2015.12.09	7	30	8	30	60	5	50	6	40	50	1	40	2	4	0	4			0	3	0	2	90	1	40	4	3		2	0	2	0	2	0	3	90	4	1		60	1	0	1	0
3026	3			415		8	10	8	30	20	5	50	6	20	30	1	15	4	2	0	4	0	4	0	4	15	4	45	1	25	4	2	0	4	0	4	0	4	20	4	45	3	4		120	1	1	1	1
3027	3			419		8	0	8	20	20	5	30	6	0	30		20-30	4	2	15	4	0		0		0		50	0	30	4	2	20	4	0		0		0		50	6	3		60	1	0	1	0
3029	3			420		8	30	9	10	40	11	30	12	10	40	1	30	3	3		3	20	3	30	1		1	90	1	30	1	1	30	1	60	1	60	1		1	90		5		60	0	0	0	0
3031	3			411		7	30	7	55	25	11	30	11	55	25	1	20	3	3	10	2	0		0		0		0	1	20	4	2	15	2	0		0		0		0	2	1		10	0	0	0	1
3032	3			416		8	30	8	40	10	18	20	18	30	10	1	30	3	4	10	3	10	2	10	2			20	1	30	3	3	30	3	10		10	2			30	5	5		30	0	0	0	0
3033	3			414	2015.12.10	7	50	7	40	0	12	0	12	30	30	1	30	4	3	40	3	30	2	20	3	0	3	45	1	0	3	3	0	3	0	2	0	2	0	4	45	2	1		180	1	0	0	1
3034	3			406		8	0	8	15	15	8	10	8	30	20	1	10	3	2	5	3	0		0		0		28	1	10	3	2	5	3	0		0		0		28	2	1		40	1	0	0	1
3035	3			403		8	0	8	30	30	5	30	6	0	30	不定	0	3	2	20	2	0	3	0		0		多数时	1	10	3	2		2	0	1	0		0	1		6	1			0	0	1	0
3036	3			401		8	50	9	10	20	17	30	18	0	30	0	10	3	3	42799	2	0		0		0		20-30																		0	0	0	1
3039	3			487		7	50	8	20	30	18	20	18	30	10	2	20	3	2	20	4		4		4		4	30	2	20	5	1	20	2								6	1			1	0	0	0
3041	3			388		8	30	9	0	30	6	0	6	30	30	1	30	3	3	20	3	0		0		20	3	120	1	25	3	3	20		0		0		20	3	120	2	4		60	0	0	1	0
3043	3			480	2015.12.10	7	50	8	10	20	6	20	6	30	10	0	10	3	2	3	2	10	2	0		3	2	25	1	10	3	2	10	2	10	2	0		3	3	25	2	4		30	0	0	0	1
3044	3			488		8	5	8	30	25	5	30	6		30	1	20	2	3	0		0		0		0			1	30	3	3	0		0		0		0			3	3		35	1	0	0	0
3045	3			489		7	30	8	30	60	16	30	17	30	60	1	40	3	3							30	4		1	40	3	3							30				1		30	0	0	1	0
3047	3			482		7	0	7	30	30	18	0	18	30	30	自家车	0			0		0		0		30		0	0	0			0		0		0		30	2	0	3	4		80	0	0	0	1
3050	3			483		8	10	8	30	20	6	0	6	25	25		0			20	3	0		0		20	3			0			20	3	0		0		20	3		2	4		30	0	1	0	0
3051	3			486		7	30	8	5	35	5	0	5	30	30	14	0	3	3	0	4	0	3	0	2	15	2	60	14	0	2	3	0	3	0	3	0	3	30	3	60	2	4		120	1	0	0	0
4001	4			61		7	0	8	0	60	18	0	18	50	50	1	30	4	2	0	3	0		0		0		45	1	30	3	2	25	2	0		0		0		45	6	1		120	0	0	0	1
4002	4			2		7	40	8	30	50	18	0	19	0	60	1	40	4	2	20	4	30	2	25	2	30	3	90	1	50	3	2	30	3	30	3	25	3	40	2	90	2	4		120	0	0	0	1
4003	4			6		7	50	8	15	25	6	0	6	30	30	0	30	4	3	0		0		0		0		20	0	35	4	3	0		0		0		0		20	2	4		120	1	1	0	0
4004	4			4		8	10	8	25	15	6	0	6	30	30	步行	0	3	3	0	2	15	3	3	2	10		25	1	10	2	2	10	2	15	2	3	2	10		25	3	1		30	0	0	0	1
4007	4			66		7	40	8	0	20	6	0	6	20	20	0	15	2	3	10	4	15	2	0		15	3	40	0	15	2	3	10		15	2	0		15	3	40	5	4		120	0	1	0	1
4009	4			81		8	0	8	40	40	18	0	18	30	30	1	20	5	2	10	3	10	3	10	3	0	3	50	1	20	2	3	10	3	10	3	10	3	0	3	50	3	3		30	0	0	0	0
4010	4			89		7	30	8		30	6		6	35	35		30	4	3	0		0		0		0		0	1	35	5	2	0		0		0		0		0	2	3		40	0	0	0	1
4011	4			76		8	10	8	30	20	5		5	30	30		24	4	3	10	2	15	2	8	1	18	4	40	1	34	5	2	15	2	15	3	10	3	18	4	40	4	3		80	0	1	1	0
4012	4			78		8	10	8	55	45	5	50	6	5	15	1	45	3	3	0		0		0		0		120	1	60	5	2	0		0		0		0		120	2	3		120	1	0	0	0
4013	4			9		8	0	8	30	30	6	0	6	30	30	0	0	1	2	0	4	0		0		30	4		0	0			0		0		0		30	4		3	4		60
4014	4			8		7	50	8	10	20	18	0	18	30	30	0	20	5	1	15	3	30	3	20	3	15	2	50	0	25	5	1	20	1	25	2	20	2	25	4	50	2	4		360	0	0	0	1
4015	4			92		7	20	7	55	35	18		19		60	1	35	4	2	30	4	0		0		0		60	1	0	4		0		0		0		0		60	2	1		120	0	0	0	1
4017	4			5		7	30	7	45	15	6	10	6	25	15	0	0			0		0		0		0		15	0	0			0		0		0		0		15	2	1		90	1	0	0	0
4018	4			11	2015.12.10	8	30	9	0	30	17	30	19	0	90	1	0			0		0		0		90	4	120	1	0			0		0		0		90		120	3	4		120	0	0	0	1
4019	4			10		8	30	8	50	20	17	10	17	40	30	1	0									30	4												30	4		3	4		120	0	0	0	1
4020	4			63		7	35	7	55	20	6	0	6	40	40	1	20	4	2	15	4	0		0		15	4	40	1	0	4	2	0		0		0		0		40	2	1		60	0	0	0	1
4021	4			72	2015.12.10	7	50	8	20	30	18	0	18	15	15	1				0		0		0		20	3	30	1											3		4	1			0	0	0	1
4022	4			71	2015.12.10	7	50	8	25	35	18	0	18	45	45	1	40	4	3	25	3	45	3	30	3	35	4	60	2	50	5	2	40	5	55	4	50	4	50	4	60	4	4		120	0	0	0	0
4023	4			73	2015.12.10	7	55	8	25	30	17	45	18	20	35	1	30	5	4	0		0		0		0		0	1	30	5	4	0		0		0		0		0	3	1		30	1	0	0	0
4024	4			95		8	0	8	20	20	18	0	18	20	20	0	5	2	3	0	2	0	2	0	2	0	2	20	0	0			0		0		0		0		20	2	3		30	1	0	0	1
4025	4			100		7	0	8	0	60	18	0	18	30	30	0	0	5	1	0	5	0	5	0	5	30	5	0	0	0	4	1	0	5	0	5	0	5	0	5	0	2	4		120	0	1	1	1
4026	4			85		8	0	8	30	30	5	40	6	10	30	1	30	4	3	15	3	20	3	15	3	20	4	45	1	30	4	3	15	3	20	3	20	3	20	4	45	3	3		60	1	0	0	1
4027	4			70	2015.12.10	7	30	8	10	40	18	0	18	50	50	2	50	4	2	25	4	0		0		25	4	100	2	50	4	2	25	4	0		0		0		100	2	1		120	1	0	0	0
4028	4			74	2015.12.10	8	0	8	10	10	6	0	6	20	20	0	0			0		0		0		20		0	0	0			0		0		0		20		0		4		40	0	1	0	0
4029	4			98	2015.12.10	8	0	7	0	0	6	0	7	0	60	1	40	4	2	20	3	50	4	40	4	20	4	60	1	40	4	2	30	2	50	3	45	3	30	4	60	2	1		120	1	0	0	0
4030	4			86		8	0	8	30	30	5	40	6	10	30	1	30	4	3	15	3	20	3	15	3	20	4	45	1	30	4	3	15	3	20	3	20	3	20	4	45	3	3		60	1	0	0	1
4032	4			87		8	10	8	55	45	5	5	6	5	60	1	45	3	3	30	3	75	3	0		0		0	1	60	5	2	0		0		0		0		120	2	3		120	1	0	0	0
4033	4			80		7	50	8	0	10	19	0	19	10	10	0	0			0		0		0		0		10	0	0			0		0		0		0		0					0	0	0	0
4034	4			83		7	30	8	0	30	17	30	18	0	30	1	50	5	1	20	2	30	5	20	3	20	5	120	1	40	4	4	20	4	30	5	20	3	20	4	120	5	2		160	1	0	0	1
4035	4			88		8	20	8	55	35	17	0	18	10	70	1	50	5	2	25	2	30	2	25	5	20	5	140	1	50	5	4	25	4	30	5	25	5	20	5	140	4	3		60	1	0	0	0
4036	4			82		8	0	8	20	20	5	0	5	20	20	0	0			0		0		0		0		20	0	0			0		0		0		0		20	5	3		15	0	0	0	1
4037	4			77		7	45	8	20	35	6	0	6	30	30	1	20-30	4	2	0	3	0	3	0		0		30-40	1	30-40	4	1	0		0		0		0		30-40	5	3		20	1	0	0	0
4038	4			90		8	20	8	45	25	5	4	5	35	31	1	20	4	2	12	3	0		0		0		130	1	31	4	2	12	3	0		0		0		130	2	3		140	0	0	1	0
4039	4			79		8	0	8	50	50	5	0	6	0	60	2	50	5	1	20	4	0	3	0	4	30	4		2	40	5	1	0		0		0		30		0	2	1		20	0	0	1	0
4040	4			84		8	10	8	50	40	17	30	18	10	40	1	5	1	5	3	1	8	1	4	1	3	1	15	1	5	2	4	3	2	8	2	4	2	3	2	15	2	1		30	1	0	0	0
4041	4			13	2015.12.10	7	30	8	10	40	18	30	19	10	40	1	10	2	3	5	2	20	2	0		0		40	1	10	2	3	5	2	20	2	0		0		40	3	3		30	0	0	0	1
4042	4			14	2015.12.10	7	20	8	0	40	18	10	19	0	50	2	40	4	1	28	4	11	3	0		35	4	60	2	40	4	1	35	4	12	3	0		35	4	60	3	3		120	1	0	1	1
4043	4			20		7	40	8	10	30	6	0	6	30	30	0	0			0		0		0		30	4	10	0	0	4	2	0	4	0		0	4	30	4		2	4		120	0	1	0	1
4045	4			17		8	0	8	10	10	18	30	18	50	20	1	0	3	3	0	3	0		0		5	2	15	1	10	3	3	0		0		0		5	2	15	4	4		30	0	0	0	1
4048	4			35		8	0	8	30	30	6	0	6	40	40	1	40	5	2	0		0		0		0		6	1	40	5	2	0		0		0		0		6	2	3			1	0	0	0
4050	4			34		8	0	8	30	30	6	0	6	30	30	0	20	5	2	15	4	0		0		15	4	50	0	20	5	1	20	5	0		0		15	4	50	3	4		80	0	1	0	0
4051	4			36		7	40	8	20	40	6	0	6	30	30	0	0			0		0		0		0		40	0	0			0		0		0		0		40	2	6		0	0	0	0	0
4052	4			32		7	0	8	0	60	6	0	7	10	70	0	0			0		0		0		60	4	0	0	0			0		0		0		70	4	0	2	4		100	0	0	0	1
4053	4			33		7	20	8	10	50	6	0	6	45	45	0	40	5	2	0		0		0		0		不知道	0	40	5	1	0		0		0		0		10	3	3		30	0	0	0	0
4054	4			38		8	5	8	25	20	6	0	6	10	10	0	0
4057	4			39		7	30	7	45	15	6	0	6	15	15	0	0			0		0		0				15	0	0			0		0		0		0		15	5	4		80	0	0	0	0
4058	4			37		8	5	8	25	20	6	5	6	40	35	1	20	4	1	10	4	0		0		10	4	40	1	20	3	2	10	4	0		0		10	4	40	3	3		60	1	0	0	0
4059	4			40		8	0	8	40	40	5	50	7	0	70	1	42	2	4	0		0		0		0		10	1	45	2	4	0		0		0		0		10	3	1		10	1	0	0	0
4060	4			50		7	20	7	45	25	18	0	18	45	45	1	25	3	3	15	3	50	2	20	2	20	3	90	1	45	4	2	30	4	50	2	20	2	30	4	90	5	4		40	0	0	0	1
4061	4			46		8	0	8	30	30	6	0	7	0	60	0	30	5	2	15	4	0	4	0	4	0	4	60	0	30	5	2	15	4	0	4	0	4	0	4	60	3	1		10	0	0	0	1
4063	4			65		8	0	8	20	20	6	0	6	35	35	1	25	4	2	0		0		0		20	4	120	1	30	5	2	0		0		0		20	5	120	4	1		20	0	0	0	0
4064	4			94		7	50	8	20	30	6	0	6	45	45	1	35	5	2	18	3	0		0		0		60	1	40	4	2	0		0		0		0		60	3	3		60	0	0	1	0
4065	4			96		7	30	8	0	30	18	0	18	30	30		0			0		0		0		30	4	40		0			0		0		0		30	5		4	4		30	0	0	0	1
4067	4			30		7	30	7	55	25	18	5	18	35	30		10	5	4	0		0		0		0		35		15	5	2	0		0		0		0		40	3	1		40	1	0	0	1
4068	4			22	2015.12.10	7	0	7	45	45	18	35	19	30	55	1	15	2	2	12	2	18	2	0		12	2	45	1	15	2	2	12	2	18	2	0		12	2	45	2	1		20	1	0	0	0
4069	4			75	2015.12.10	8	0	8	10	10	18	0	18	0	0	0	0			0		0		0		10	2	40	0	0			0		0		0		10		40	5	4		60	0	0	0	1
4070	4			25		7	50	8	5	15	18	5	18	20	15	0	0			0		0		0		0		15	0	0			0		0		0		0		15	2	1		30	1	0	0	0
4074	4			57		7	30	8	0	30	6	0	6	35	35	2	35	3	3	25	3	30	3	20	3	15	3	50	2	35	2	2	25	3	35	3	25	3	20	3	55	3	3		120	1	0	0	0
4075	4			53		7	30	8		30	6		6	40	40		0	5	2	0		0		0		30	4			0			0		0		0		40	5		3	4			0	1	1	0
4076	4			512	2015.12.10	7	50	8	30	40	5	40	6	10	30	1	15	5	1	10	4	0		0		0			1	15	4	2	10	3	0		0		0		35	2	4		40	0	1	0	0
4077	4			59		8	0	8	15	15	5	35	5	50	15											43023	3	25					43023		0		0		43023	3	20-25	2	4		120-180	0	1	1	1
4078	4			58		7	30	8	20	50	17	30	18	20	50	1	30	2	3	20	3	0		0		20	2	60	1	30	2	3	20	3	0		0		20	2	60	2	4		300	1	0	0	1
4079	4			55		8	0	8	30	30	17	30	18	0	30	1	10	2	4	5	2	0		0		5	3	25	1	10	4	3	0		0		0		10	4	25	2	4		30	0	1	0	0
4081	4			48		8	10	8	30	20	6	0	6	30	30	1	0			0		0		0	2	5	3	0	1	0			0		0		0		30	4	0	2	4		120	0	0	0	1
4082	4			49		8	0	8	30	30	17	45	18	20	35	1	30	4	2	0		30	3	0		20	3	0	1	30	3	2	0		30	3	0		30	4	0	3	2		60	0	0	1	1
4083	4			44		7	30	7	50	20	18	0	18	40	40	0	0			0		0		0		20	3	3		0			0		0		0		40	4	3	2	4		120	0	0	0	1
4084	4			43		7	15	7	50	35	6	0	6	26	26	0	0	4	2	16	3	0		0		20	4	90	1	25	4	2	16	3	0		0		25	4	90	2	4		40	0	0	0	1
4085	4			29		7	45	8	10	25	18	0	18	30	30	1	15	3	2	0		0		0	1	0	4	40	1	20	4	2	0		0		0		18	5	40	3	4		60	0	1	0	1
4086	4			28		7	0	8	0	60	18	10	19	30	80	1	50	5	2	30	5	20	2	20	2	20	4	90	1	50	5	2	30	5	20	2	20	2	20	4	90	2	1		40	1	0	0	0
4088	4			23	2015.12.10	7	20	8	10	50	18	0	19	0	60	1	35	3	3	20	2	0		15	3	20	3	60	1	0	3	3	0	2	0	2	0	2	20	3	60	2	4		240	0	0	0	1
[truncated: 409 more columns]

## Sheet: Sheet2
qumn
lx
s1_1
s1_2
s2
s3
q1_1
q1_2
q1_3
q1_4
q1
q2_1
q2_2
q2_3
q2_4
q2
q3_1
q3_2
q3_3
q3_4
q3_5
q3_6
q3_7
q3_8
q3_9
q3_10
q3_11
q3_12
q3_13
q4_1
q4_2
q4_3
q4_4
q4_5
q4_6
q4_7
q4_8
q4_9
q4_10
q4_11
q4_12
q4_13
q5_1
q5_2
q5_2t
q5_3
q6_1
q6_2
q6_3
q6_4
q6_5
q6_6
q6_7
q6t
q7_1
q7_2
q7_3
q7_4
q8_1
q8_2
q8_3
q8_4
q8Group
q9_1
q9_2_1
q9_2_2
q9_3
q9_3t
q9_4_1
q9_4_2
q9_4_3
q9_4_4
q9_4_5
q9_4_6
q9_4_7
q9_4t
q10_1
q10_2
q10_3
q10_4
q10_5
q10_6
q10_7
q10_8
q10_9
q10_10
q10_11
q10_12
q10_13
q10_14
q10_14t
q11_1
q11_2
q11_3
q11_4
q11_5
q11_6
q11_7
q11_7t
q12_1
q12_2
q12_3
q12_4
q12_5
q12_6
q12_7
q12_8
q12_9
q12_10
q12_11
q12_11t
q13_1
q13_2
q13_3
q13_4
q13_5
q13_6
q13_7
q13_8
q13_9
q13_10
q13_11
q13_12
q13_13
q13_14
q13_15
q13_16
q13_17
q13_18
q13_19
q13_20
q13_21
q13_22
q13_23
q13_24
q13_25
q13_26
q13_27
q13_28
q13_29
q13_30
q13_31
q13_31t
q14_1
q14_2
q14_3
q14_4
q14_5
q14_6
q14_7
q14_8
q14_9
q14_10
q14_11
q14_12
q14_13
q14_14
q14_15
q14_16
q14_17
q14_18
q14_19
q14_20
q14_21
q14_22
q14_23
q14_24
q14_25
q14_26
q14_27
q14_28
q14_29
q14_30
q14_31
q14_31t
q15
q15_1
q15_2
q15_3
q15_4
q15_5
q15_6
q15_7
q15_8
q16_1
q16_2
q16_3
q16_4
q16_5
q16_6
q16_7
q16_8
q16_9
q16_10
q17_1
q17_2
q17_3
q17_4
q17_5
q17_6
q17_7
q17_8
q17_9
q17_10
q17_11
q17_12
q17_13
q17_14
q17_15
q17_16
q17_17
q17_18
q17_19
q17_20
q17_21
q17_22
q17_23
q17_24
q17_25
q17_26
q17_27
q17_28
q17_29
q17_30
q17_31
q17_32
q17_33
q17_34
q17_35
q17_36
q17_37
q17_38
q17_39
q17_40
q18_1
q18_2
q18_3
q18_4
q18_5
q18_6
q18_7
q18_8
q18_9
q18_10
q18_11
q18_12
q19_1
q19_2
q19_3
q19_4
q19_5
q20_1
q20_2
q20_3
q20_4
q20_5
q20_6
q20_7
q20_8
q20_9
q20_10
q20_11
q20_12
q20_13
q20_14
q20_15
q20_16
q20_17
q20_18
q20_19
q20_20
q20_21
q20_22
q20_23
q20_24
q20_25
q20_26
q20_27
q20_28
q21_1
q21_2
q21_3
q21_4
q21_5
q21_6
q21_7
q21_8
q21_9
q21_10
q21_11
q21_12
q21_13
q21_14
q21_15
q21_16
q21_17
q21_18
q21_19
q21_20
q21_21
q21_22
q21_23
q21_24
q21_25
q21_26
q21_27
q21_28
q21_29
q21_30
q21_31
q21_32
q21_33
q21_34
q21_35
q21_36
q21_37
q21_38
q21_39
q21_40
q21_41
q22_1
q22_2
q22_3
q22_4
q22_5
q22_6
q22_7
q22_8
q22_9
q22_10
q22_11
q22_12
q22_13
q22_14
q22_15
q22_16
q22_17
q22_18
q22_19
q22_20
q22_21
q22_22
q22_23
q22_24
q22_25
q22_26
q22_27
q22_28
q22_29
q22_30
q22_31
q22_32
q22_33
q22_34
q22_35
q22_36
q22_37
q22_38
q22_39
q22_40
q23
q24
q25
q25_1
q25_2
q26
q27
q27_1
q28_1
q28_2
q29_1
q29_2
q29_2t
q30
q31
q32_1
q32_1t
q32_2
q32_3
q32_4
q32_4t
q32_5
q32_6
q32_7
q32_8_1
q32_8_2
q32_9
q32_10
q32_10t
q33_1
q33_2
q34
q34_1
q35
q35_1
q36_1
q36_2
q37_1
q37_2
q16_5r
q16_6r
q16_7r
q16_8r
q17_2r
q17_5r
q17_6r
q17_11r
q17_12r
q17_14r
q17_16r
q17_17r
q17_18r
q17_20r
q17_25r
q17_29r
q17_33r
q17_37r
q17_39r
q22_6r
q22_21r
q22_31r
q22_35r
q22_39r
q22_9r
q22_24r
q22_34r
q22_7r
q22_17r
q22_22r
q22_23r
q22_27r
q22_28r
PSS
SDS
SAS
PSSS
SWB
PBS_1
PBS_2
PBS_3
PBS_4
Per_1
Per_2
Per_3
Per_4
Per_5
TCSe
TCSi
TCSf
q15_1_1
q15_2_1
q15_3_1
q15_4_1
q15_5_1
q15_6_1
q15_7_1
q15_8_1
q25_3
q25_4
